# Supplementary material for: Molecular, Physical, and Technical Performance Response After a Competitive Match in Male Professional Soccer Players
Source: Antioxidants (Basel). 2025 Jan 9;14(1):73. doi: 10.3390/antiox14010073 (PMC11763290; doi:10.3390/antiox14010073)
Supplement: Supplementary file 1 [file antioxidants-14-00073-s001.zip]

Archive with 1 entries (1 files):
- antioxidants-3304111-supplementary.pdf
